# Supplementary material for: Quantum Chemical Density Matrix Renormalization Group Method Boosted by Machine Learning
Source: J Phys Chem Lett. 2025 Mar 24;16(13):3295–301. doi: 10.1021/acs.jpclett.5c00207 (PMC11973911; doi:10.1021/acs.jpclett.5c00207)
Supplement: Supplementary file 2 — jz5c00207_si_002.zip [file jz5c00207_si_002.zip › Supporting/references.bib]

@article{White-1992,
  doi = {10.1103/PhysRevLett.69.2863},
  url = {https://link.aps.org/doi/10.1103/PhysRevLett.69.2863},
  year  = {1992},
  publisher = {American Physical Society},
  volume = {69},
  number = {19},
  pages = {2863--2866},
  author = {Stiven R. White},
  title = {Density Matrix Formulation for Quantum Renormalization Groups},
  journal = {Phys. Rev. Lett.}
}

@article{White-1993,
  doi = {10.1103/PhysRevB.48.10345},
  url = {https://link.aps.org/doi/10.1103/PhysRevB.48.10345},
  year  = {1993},
  publisher = {American Physical Society},
  volume = {48},
  number = {14},
  pages = {10345--10356},
  author = {Stiven R. White},
  title = {Density-Matrix Algorithms for Quantum Renormalization Groups},
  journal = {Phys. Rev. B}
}

@article{Legeza-Fath-1996,
  doi = {10.1103/PhysRevB.53.14349},
  url = {https://link.aps.org/doi/10.1103/PhysRevB.53.14349},
  year  = {1996},
  publisher = {American Physical Society},
  volume = {53},
  number = {21},
  pages = {14349--14358},
  author = {Orst Legeza and Fath G\'{a}bor},
  title = {Accuracy of the Density-Matrix Renormalization-Group Method},
  journal = {Phys. Rev. B}
}

@article{Chan-Head-Gordon-2002,
  doi = {10.1063/1.1449459},
  url = {https://doi.org/10.1063/1.1449459},
  year  = {2002},
  publisher = {American Institute of Physics},
  volume = {116},
  pages = {4462--4476},
  author = {Garnet Kin-Lic Chan and Martin Head-Gordon},
  title = {Highly Correlated Calculations with a Polynomial Cost Algorithm: A Study of the Density Matrix Renormalization Group},
  journal = {J. Chem. Phys.}
}

@article{Olivares-Amaya-Hu-2015,
  doi = {10.1063/1.4905329},
  url = {https://doi.org/10.1063/1.4905329},
  year  = {2015},
  publisher = {American Institute of Physics},
  volume = {142},
  pages = {034102},
  author = {Roberto Olivares-Amaya and Weifeng Hu and Naoki Nakatani and Sandeep Sharma and Jun Yang and Garnet Kin-Lic Chan},
  title = {The Ab-Initio Density Matrix Renormalization Group in Practice},
  journal = {J. Chem. Phys.}
}

@article{Legeza-Solyom-2003,
  doi = {10.1103/PhysRevB.68.195116},
  url = {https://doi.org/10.1103/PhysRevB.68.195116},
  year  = {2003},
  publisher = {American Physical Society},
  volume = {68},
  number = {19},
  pages = {195116},
  author = {Orst Legeza and J. S\'{o}lyom},
  title = {Optimizing the Density-Matrix Renormalization Group Method Using Quantum Information Entropy},
  journal = {Phys. Rev. B}
}

@article{Legeza-Solyom-2004,
  doi = {10.1103/PhysRevB.70.205118},
  url = {https://link.aps.org/doi/10.1103/PhysRevB.70.205118},
  year  = {2003},
  publisher = {American Physical Society},
  volume = {70},
  number = {20},
  pages = {205118},
  author = {Orst Legeza and J. S\'{o}lyom},
  title = {Quantum Data Compression, Quantum Information Generation, and the Density-Matrix Renormalization-Group Method},
  journal = {Phys. Rev. B}
}

@article{Rissler-Noack-2006,
  doi = {10.1016/j.chemphys.2005.10.018},
  url = {https://doi.org/10.1016/j.chemphys.2005.10.018},
  year  = {2006},
  publisher = {Elsevier},
  volume = {323},
  number = {2--3},
  pages = {519 -- 531},
  author = {J\"{o}rg Rissler and Reinhard M. Noack and Steven R. White},
  title = {Measuring Orbital Interaction Using Quantum Information Theory},
  journal = {Chem. Phys.}
}

@article{Ramakrishnan-Dral-2015,
  doi = {10.1021/acs.jctc.5b00099},
  url = {https://doi.org/10.1021/acs.jctc.5b00099},
  year  = {2015},
  publisher = {ACS Publications},
  volume = {11},
  number = {5},
  pages = {2087--2096},
  author = {Raghunathan Ramakrishnan and Pavlo O. Dral and Matthias Rupp and O. Anatole von Lilienfeld},
  title = {Big Data Meets Quantum Chemistry Approximations: The $\Delta$-Machine Learning Approach},
  journal = {J. Chem. Theory Comput.}
}

@article{Smith-Nebgen-2019,
  doi = {10.1038/s41467-019-10827-4},
  url = {https://doi.org/10.1038/s41467-019-10827-4},
  year  = {2019},
  publisher = {Nature Research},
  volume = {10},
  pages = {2903},
  author = {Justin S. Smith and Benjamin T. Nebgen and Roman Zubatyuk and Nicholas Lubbers and Christian Devereux and Kipton Barros and Sergei Tretiak and Olexandr Isayev and Adrian E. Roitberg},
  title = {Approaching Coupled Cluster Accuracy with a General-Purpose Neural Network Potential through Transfer Learning},
  journal = {Nat. Commun.}
}

@article{Nandi-Qu-2021,
  doi = {10.1063/5.0038301},
  url = {https://doi.org/10.1063/5.0038301},
  year  = {2021},
  publisher = {American Institute of Physics},
  volume = {154},
  pages = {051102},
  author = {Apurba Nandi and Chen Qu and Paul L. Houston and Riccardo Conte and Joel M. Bowman},
  title = {$\Delta$-Machine Learning for Potential Energy Surfaces: A PIP Approach to Bring a DFT-based PES to CCSD(T) Level of Theory},
  journal = {J. Chem. Phys.}
}

@article{Bowman-Qu-2022,
  doi = {10.1021/acs.jctc.2c01034},
  url = {https://doi.org/10.1021/acs.jctc.2c01034},
  year  = {2022},
  publisher = {ACS Publications},
  volume = {19},
  number = {1},
  pages = {1--17},
  author = {Joel M. Bowman and Chen Qu and Riccardo Conte and Apurba Nandi and Paul L. Houston and and Qi Yu},
  title = {$\Delta$-Machine Learned Potential Energy Surfaces and Force Fields},
  journal = {J. Chem. Theory Comput.}
}

@article{Ruth-Gerbig-2023,
  doi = {10.1021/acs.jctc.3c00274},
  url = {https://doi.org/10.1021/acs.jctc.3c00274},
  year  = {2023},
  publisher = {ACS Publications},
  volume = {19},
  number = {15},
  pages = {4912--4920},
  author = {Marcel Ruth and Dennis Gerbig and Peter R. Schreiner},
  title = {Machine Learning for Bridging the Gap between Density Functional Theory and Coupled Cluster Energies},
  journal = {J. Chem. Theory Comput.}
}

@article{Maier-Collins-2023,
  doi = {10.1021/acs.jpca.2c08821},
  url = {https://doi.org/10.1021/acs.jpca.2c08821},
  year  = {2023},
  publisher = {ACS Publications},
  volume = {127},
  number = {15},
  pages = {3472--3483},
  author = {Sarah Maier and Eric M. Collins and Krishnan Raghavachari},
  title = {Quantitative Prediction of Vertical Ionization Potentials from DFT via a Graph-Network-Based Delta Machine Learning Model Incorporating Electronic Descriptors},
  journal = {J. Phys. Chem. A}
}

@article{Collins-Raghavachari-2023,
  doi = {10.1021/acs.jctc.2c01308},
  url = {https://doi.org/10.1021/acs.jctc.2c01308},
  year  = {2023},
  publisher = {ACS Publications},
  volume = {19},
  number = {10},
  pages = {2804--2810},
  author = {Eric M. Collins and Krishnan Raghavachari},
  title = {Interpretable Graph-Network-Based Machine Learning Models via Molecular Fragmentation},
  journal = {J. Chem. Theory Comput.}
}

@article{Cheng-Welborn-2019,
  doi = {10.1063/1.5088393},
  url = {https://doi.org/10.1063/1.5088393},
  year  = {2021},
  publisher = {American Institute of Physics},
  volume = {150},
  pages = {131103},
  author = {Lixue Cheng and Matthew Welborn and Anders S. Christensen and Thomas F. {Miller III}},
  title = {A Universal Density Matrix Functional from Molecular Orbital-Based Machine Learning: Transferability Across Organic Molecules},
  journal = {J. Chem. Phys.}
}

@article{Townsend-Vogiatzis-2020,
  doi = {10.1021/acs.jctc.0c00927},
  url = {https://doi.org/10.1021/acs.jctc.0c00927},
  year  = {2020},
  publisher = {ACS Publications},
  volume = {16},
  number = {12},
  pages = {7453--7461},
  author = {Jacob Townsend and Konstantinos D. Vogiatzis},
  title = {Transferable MP2-Based Machine Learning for Accurate Coupled-Cluster Energies},
  journal = {J. Chem. Theory Comput.}
}

@article{Kaser-Boittier-2021,
  doi = {10.1021/acs.jctc.1c00249},
  url = {https://doi.org/10.1021/acs.jctc.1c00249},
  year  = {2021},
  publisher = {ACS Publications},
  volume = {17},
  number = {6},
  pages = {3687--3699},
  author = {Silvan K\"{a}ser and Eric D. Boittier and Meenu Upadhyay and Markus Meuwly},
  title = {Transfer Learning to CCSD(T): Accurate Anharmonic Frequencies from Machine Learning Models},
  journal = {J. Chem. Theory Comput.}
}

@article{Ruth-Gerbig-2022,
  doi = {10.1021/acs.jctc.2c00501},
  url = {https://doi.org/10.1021/acs.jctc.2c00501},
  year  = {2022},
  publisher = {ACS Publications},
  volume = {18},
  number = {8},
  pages = {4846--4855},
  author = {Marcel Ruth and Dennis Gerbig and Peter R. Schreiner},
  title = {Machine Learning of Coupled Cluster (T)-Energy Corrections via Delta ($\Delta$)-Learning},
  journal = {J. Chem. Theory Comput.}
}

@article{Jones-Li-2023,
  doi = {10.1021/acs.jpclett.3c01382},
  url = {https://doi.org/10.1021/acs.jpclett.3c01382},
  year  = {2023},
  publisher = {ACS Publications},
  volume = {14},
  number = {28},
  pages = {6377--6385},
  author = {Grier M. Jones and Run R. Li and A. Eugene {DePrince III} and and Konstantinos D. Vogiatzis},
  title = {Data-Driven Refinement of Electronic Energies from Two-Electron Reduced-Density-Matrix Theory},
  journal = {J. Phys. Chem. Lett.}
}

@article{Brabec-Brandejs-2020,
  doi = {10.1002/jcc.26476},
  url = { https://doi.org/10.1002/jcc.26476},
  year  = {2020},
  publisher = {Wiley},
  volume = {42},
  pages = {534--544},
  author = {Jiri Brabec and Jan Brandejs and Karol Kowalski and Sotiris Xantheas and Ors Legeza and Libor Veis},
  title = {Massively Parallel Quantum Chemical Density Matrix Renormalization Group Method},
  journal = {J. Comput. Chem.}
}

@article{Zhai-Larsson-2023,
  doi = {10.1063/5.0180424},
  url = {https://doi.org/10.1063/5.0180424},
  year  = {2023},
  publisher = {American Institute of Physics},
  volume = {150},
  pages = {234801},
  author = {Huanchen Zhai and Henrik R. Larsson and Seunghoon Lee and Zhi-Hao Cui and Tianyu Zhu and Chong Sun and Linqing Peng and Ruojing Peng and Ke Liao and Johannes T\"{o}lle and Junjie Yang and Shuoxue Li and Garnet Kin-Lic Chan},
  title = {Block2: A Comprehensive Open Source Framework to Develop and Apply State-of-the-Art DMRG Algorithms in Electronic Structure and Beyond},
  journal = {J. Chem. Phys.}
}

@article{Weymuth-Unsleber-2024,
  doi = {10.1063/5.0206974},
  url = {https://doi.org/10.1063/5.0206974},
  year  = {2024},
  publisher = {American Institute of Physics},
  volume = {160},
  pages = {222501},
  author = {Thomas Weymuth and Jan P. Unsleber and Paul L. T\"{u}rtscher and Miguel Steiner and Jan-Grimo Sobez and Charlotte H. M\"{u}ller and Maximilian M\"{o}rchen and Veronika Klasovita and Stephanie A. Grimmel and Marco Eckhoff and Katja-Sophia Csizi and Francesco Bosia and Moritz Bensberg and Markus Reiher},
  title = {SCINE - Software for Chemical Interaction Networks},
  journal = {J. Chem. Phys.}
}

@article{Scarselli-Gori-2009,
  doi = {10.1109/TNN.2008.2005605},
  url = {https://doi.org/10.1109/TNN.2008.2005605},
  year  = {2009},
  publisher = {IEEE Computational Intelligence Society},
  volume = {20},
  number = {1},
  pages = {61--80},
  author = {Franco Scarselli and Marco Gori and Ah Chung Tsoi and Markus Hagenbuchner and Gabriele Monfardini},
  title = {The Graph Neural Network Model},
  journal = {IEEE Transactions on Neural Networks}
}

@article{Wahab-Pfuderer-2022,
  doi = {10.1021/acs.jcim.2c00503},
  url = {https://doi.org/10.1021/acs.jcim.2c00503},
  year  = {2022},
  publisher = {ACS Publications},
  volume = {62},
  number = {16},
  pages = {3704--3713},
  author = {Alexandra Wahab and Lara Pfuderer and Eno Paenurk and Renana Gershoni-Poranne},
  title = {The COMPAS Project: A Computational Database of Polycyclic Aromatic Systems. Phase 1: \textit{cata}-Condensed Polybenzenoid Hydrocarbons},
  journal = {J. Chem. Inf. Model.}
}

@article{Ortiz-Boto-2019,
  doi = {10.1021/acs.nanolett.9b01773},
  url = {https://doi.org/10.1021/acs.nanolett.9b01773},
  year  = {2019},
  publisher = {ACS Publications},
  volume = {19},
  number = {9},
  pages = {5991--5997},
  author = {Ricardo Ortiz and Roberto A. Boto and Noel García-Martínez and Juan C. Sancho-García and Manuel Melle-Franco and and Joaquin Fernández-Rossier},
  title = {Exchange Rules for Diradical $\pi$-Conjugated Hydrocarbons},
  journal = {Nano Lett.}
}

@article{Grande-Urgel-2020,
  doi = {10.1021/acs.jpclett.0c02518},
  url = {https://doi.org/10.1021/acs.jpclett.0c02518},
  year  = {2020},
  publisher = {ACS Publications},
  volume = {12},
  number = {1},
  pages = {330--336},
  author = {Ana S\'{a}nchez-Grande and Jose I. Urgel and Libor Veis and Shayan Edalatmanesh and Jose Santos and Koen Lauwaet and Pingo Mutombo and Jose M. Gallego and Jiri Brabec and Pavel Beran and Dana Nachtigallov\'{a} and Rodolfo Miranda and Nazario Mart\'{i}n and Pavel Jel\'{i}nek and David \'{E}cija},
  title = {Unravelling the Open-Shell Character of Peripentacene on Au(111)},
  journal = {J. Phys. Chem. Lett.}
}


@misc{Hinton-Srivastava-at-al-2012,
  year  = {2012},
  eprint = {1207.0580},
  howpublished = {arXiv:1207.0580},
  author = {Geoffrey E. Hinton and Nitish Srivastava and Alex Krizhevsky and Ilya Sutskever and Ruslan R. Salakhutdinov},
  title = {Improving Neural Networks by Preventing Co-Adaptation of Feature Detectors}
}

@article{Srivastava-Hinton-at-al-2014,
  doi = {10.5555/2627435.2670313},
  url = {https://doi.org/10.5555/2627435.2670313},
  year  = {2014},
  publisher = {JMLR, Inc. and Microtome Publishing},
  volume = {15},
  number = {1},
  pages = {1929 -- 1958},
  author = {Nitish Srivastava and Geoffrey Hinton and Alex Krizhevsky and Ilya Sutskever and Ruslan Salakhutdinov},
  title = {Dropout: A Simple Way to Prevent Neural Networks from Overfitting},
  journal = {J. Mach. Learn. Res.}
}

@article{tensorflow,
  title = {An end-to-end open source machine learning platform},
  journal = {https://www.tensorflow.org/}
}

@article{pytorch,
  title = {The PyTorch Foundation},
  journal = {https://pytorch.org/}
}

@article{pytorch_geom,
  title = {PyTorch Geometric},
  journal = {https://pytorch-geometric.readthedocs.io/}
}

@article{schollwock_2005,
  author = {Ulrich Schollw\"ock},
  journal = {Rev. Mod. Phys.},
  volume = {77},
  pages = {259-315},
  year = {2005},
}

@article{Schollwock2011,
  title={The density-matrix renormalization group in the age of matrix product states},
  author={Schollw{\"o}ck, Ulrich},
  journal={Ann. Phys.},
  volume={326},
  number={1},
  pages={96--192},
  year={2011},
  publisher={Elsevier}
}

@article{chan_review,
  author = {Chan, Garnet Kin-Lic and Sharma, Sandeep},
  title = {The Density Matrix Renormalization Group in Quantum Chemistry},
  journal = {Ann. Rev. Phys. Chem.},
  volume = {62},
  pages = {465-481},
  year = {2011}
}

@article{wouters_review,
  year = {2014},
  journal = {Eur. Phys. J. D},
  volume = {68},
  pages = {272},
  number = {9},
  title = {The Density Matrix Renormalization Group for Ab Initio Quantum Chemistry},
  author = {Wouters, Sebastian and Van Neck, Dimitri}
}

@article{reiher_perspective,
  doi = {10.1063/1.5129672},
  year = {2020},
  volume = {152},
  pages = {040903},
  author = {Alberto Baiardi and Markus Reiher},
  title = {The Density Matrix Renormalization Group in Chemistry and Molecular Physics: Recent Developments and new Challenges},
  journal = {J. Chem. Phys.}
}

@article{yanai_review,
  title={Density Matrix Renormalization Group for Ab Initio Calculations and Associated Dynamic Correlation Methods: A Review of Theory and Applications},
  author={Yanai, Takeshi and Kurashige, Yuki and Mizukami, Wataru and Chalupsk{\`y}, Jakub and Lan, Tran Nguyen and Saitow, Masaaki},
  journal={Int. J. Quant. Chem.},
  volume={115},
  number={5},
  pages={283--299},
  year={2015},
  publisher={Wiley Online Library}
}

@article{Szalay2015,
  doi = {10.1002/qua.24898},
  year = {2015},
  volume = {115},
  number = {19},
  pages = {1342--1391},
  author = {Szil{\'{a}}rd Szalay and Max Pfeffer and Valentin Murg and Gergely Barcza and Frank Verstraete and Reinhold Schneider and \"{O}rs Legeza},
  title = {Tensor Product Methods and Entanglement Optimization for Ab Initio Quantum Chemistry},
  journal = {Int. J. Quant. Chem.}
}

@article{White1999,
  doi = {10.1063/1.478295},
  url = {https://doi.org/10.1063/1.478295},
  year = {1999},
  month = mar,
  publisher = {{AIP} Publishing},
  volume = {110},
  number = {9},
  pages = {4127--4130},
  author = {Steven R. White and Richard L. Martin},
  title = {Ab Initio Quantum Chemistry using the Density Matrix Renormalization Group},
  journal = {J. Chem. Phys.}
}

@article{SanchezLengeling2021,
  title = {A Gentle Introduction to Graph Neural Networks},
  volume = {6},
  ISSN = {2476-0757},
  url = {http://dx.doi.org/10.23915/distill.00033},
  DOI = {10.23915/distill.00033},
  number = {8},
  journal = {Distill},
  publisher = {Distill Working Group},
  author = {Sanchez-Lengeling,  Benjamin and Reif,  Emily and Pearce,  Adam and Wiltschko,  Alex},
  year = {2021},
  month = aug 
}

@article{Dunning1989,
  doi = {10.1063/1.456153},
  year = {1989},
  volume = {90},
  number = {2},
  pages = {1007--1023},
  author = {Thom H. Dunning},
  title = {Gaussian Basis Sets for use in Correlated Molecular Calculations. I. The Atoms Boron Through Neon and Hydrogen},
  journal = {J. Chem. Phys.}
}

@article{Parr88_785,
  title={Development of the Colle-Salvetti Correlation-Energy Formula into a Functional of the Electron Density},
  author={C. Lee and W. Yang and R. G. Parr},
  journal={Phys. Rev. B},
  volume={37},
  number={2},
  pages={785-789},
  year={1988},
  publisher={APS}
}

@article{Becke88_3098,
  title={Density-Functional Exchange-Energy Approximation with Correct Asymptotic Behavior},
  author={A. D. Becke},
  journal={Phys. Rev. A},
  volume={38},
  number={6},
  pages={3098-3100},
  year={1988},
  publisher={APS}
}

@article{Pipek1989,
  title = {A fast intrinsic localization procedure applicable for ab initio and semiempirical linear combination of atomic orbital wave functions},
  volume = {90},
  ISSN = {1089-7690},
  url = {http://dx.doi.org/10.1063/1.456588},
  DOI = {10.1063/1.456588},
  number = {9},
  journal = {The Journal of Chemical Physics},
  publisher = {AIP Publishing},
  author = {Pipek,  János and Mezey,  Paul G.},
  year = {1989},
  month = may,
  pages = {4916–4926}
}
%Author= {Pavlo Golub and Chao Yang and Vojtech Vlcek and Libor Veis},
%Title = {Delta-ML DMRG},
@Misc{github,
howpublished = {\url{https://github.com/golubp/QC_DMRG_pred}},
Year = {accessed 2024-12-06}
}

@article{Barcza2011,
  doi = {10.1103/physreva.83.012508},
  year = {2011},
  month = jan,
  publisher = {American Physical Society ({APS})},
  volume = {83},
  number = {1},
  author = {G. Barcza and \"{O}. Legeza and K. H. Marti and M. Reiher},
  title = {Quantum-information analysis of electronic states of different molecular structures},
  journal = {Phys. Rev. A},
  pages = {012508}
}

@article{Song2024,
  title = {Highly entangled polyradical nanographene with coexisting strong correlation and topological frustration},
  volume = {16},
  ISSN = {1755-4349},
  url = {http://dx.doi.org/10.1038/s41557-024-01453-9},
  DOI = {10.1038/s41557-024-01453-9},
  number = {6},
  journal = {Nature Chemistry},
  publisher = {Springer Science and Business Media LLC},
  author = {Song,  Shaotang and Pinar Solé,  Andrés and Matěj,  Adam and Li,  Guangwu and Stetsovych,  Oleksandr and Soler,  Diego and Yang,  Huimin and Telychko,  Mykola and Li,  Jing and Kumar,  Manish and Chen,  Qifan and Edalatmanesh,  Shayan and Brabec,  Jiri and Veis,  Libor and Wu,  Jishan and Jelinek,  Pavel and Lu,  Jiong},
  year = {2024},
  month = feb,
  pages = {938–944}
}

@article{Roemelt2019,
  title = {Multireference Approaches to Spin‐State Energetics of Transition Metal Complexes Utilizing the Density Matrix Renormalization Group},
  volume = {2},
  ISSN = {2513-0390},
  url = {http://dx.doi.org/10.1002/adts.201800201},
  DOI = {10.1002/adts.201800201},
  number = {5},
  journal = {Adv. Theory Simul.},
  publisher = {Wiley},
  pages={1800201},
  author = {Roemelt,  Michael and Pantazis,  Dimitrios A.},
  year = {2019},
  month = feb 
}
