# Supplementary material for: Quantum Chemical Density Matrix Renormalization Group Method Boosted by Machine Learning
Source: J Phys Chem Lett. 2025 Mar 24;16(13):3295–301. doi: 10.1021/acs.jpclett.5c00207 (PMC11973911; doi:10.1021/acs.jpclett.5c00207)
Supplement: Supplementary file 2 — jz5c00207_si_002.zip [file jz5c00207_si_002.zip › Supporting/Supporting.tex]

%%%%%%%%%%%%%%%%%%%%%%%%%%%%%%%%%%%%%%%%%%%%%%%%%%%%%%%%%%%%%%%%%%%%%
%% This is a (brief) model paper using the achemso class
%% The document class accepts keyval options, which should include
%% the target journal and optionally the manuscript type. 
%%%%%%%%%%%%%%%%%%%%%%%%%%%%%%%%%%%%%%%%%%%%%%%%%%%%%%%%%%%%%%%%%%%%%
\documentclass[journal=jacsat,manuscript=suppinfo]{achemso}

%%%%%%%%%%%%%%%%%%%%%%%%%%%%%%%%%%%%%%%%%%%%%%%%%%%%%%%%%%%%%%%%%%%%%
%% Place any additional packages needed here.  Only include packages
%% which are essential, to avoid problems later. Do NOT use any
%% packages which require e-TeX (for example etoolbox): the e-TeX
%% extensions are not currently available on the ACS conversion
%% servers.
%%%%%%%%%%%%%%%%%%%%%%%%%%%%%%%%%%%%%%%%%%%%%%%%%%%%%%%%%%%%%%%%%%%%%
\usepackage{graphicx}
\usepackage{amsmath}
\usepackage{xcolor}
\usepackage{subfig}
\usepackage{caption}
\captionsetup[subfigure]{justification=centering}
\usepackage[singlelinecheck=false]{caption}
%\graphicspath{ {./figs/} }

%%%%%%%%%%%%%%%%%%%%%%%%%%%%%%%%%%%%%%%%%%%%%%%%%%%%%%%%%%%%%%%%%%%%%
%% If issues arise when submitting your manuscript, you may want to
%% un-comment the next line.  This provides information on the
%% version of every file you have used.
%%%%%%%%%%%%%%%%%%%%%%%%%%%%%%%%%%%%%%%%%%%%%%%%%%%%%%%%%%%%%%%%%%%%%
%%\listfiles

%%%%%%%%%%%%%%%%%%%%%%%%%%%%%%%%%%%%%%%%%%%%%%%%%%%%%%%%%%%%%%%%%%%%%
%% Place any additional macros here.  Please use \newcommand* where
%% possible, and avoid layout-changing macros (which are not used
%% when typesetting).
%%%%%%%%%%%%%%%%%%%%%%%%%%%%%%%%%%%%%%%%%%%%%%%%%%%%%%%%%%%%%%%%%%%%%
\newcommand*\mycommand[1]{\texttt{\emph{#1}}}

%%%%%%%%%%%%%%%%%%%%%%%%%%%%%%%%%%%%%%%%%%%%%%%%%%%%%%%%%%%%%%%%%%%%%
%% Meta-data block
%% ---------------
%% Each author should be given as a separate \author command.
%%
%% Corresponding authors should have an e-mail given after the author
%% name as an \email command. Phone and fax numbers can be given
%% using \phone and \fax, respectively; this information is optional.
%%
%% The affiliation of authors is given after the authors; each
%% \affiliation command applies to all preceding authors not already
%% assigned an affiliation.
%%
%% The affiliation takes an option argument for the short name.  This
%% will typically be something like "University of Somewhere".
%%
%% The \altaffiliation macro should be used for new address, etc.
%% On the other hand, \alsoaffiliation is used on a per author basis
%% when authors are associated with multiple institutions.
%%%%%%%%%%%%%%%%%%%%%%%%%%%%%%%%%%%%%%%%%%%%%%%%%%%%%%%%%%%%%%%%%%%%%
\author{Pavlo Golub}
\email{pavlo.golub@jh-inst.cas.cz}
\affiliation[jh-inst]
{J. Heyrovsky Institute of Physical Chemistry, v.v.i., Czech Academy of Sciences, Prague, Czech Republic}
\author{Chao Yang}
\affiliation{Applied Mathematics and Computational Research Division, Lawerence Berkeley National Laboratory, Berkeley, USA, 94720.
}
\author{Vojt\v{e}ch Vl\v{c}ek}
\affiliation{Department of Chemistry and Biochemistry, University of California,
Santa Barbara, Santa Barbara, USA, 93117 and
Department of Materials, University of California, Santa Barbara, Santa Barbara, USA, 93117.
}
\author{Libor Veis}
\affiliation[jh-inst]
{J. Heyrovsk\'y Institute of Physical Chemistry, v.v.i., Czech Academy of Sciences, Prague, Czech Republic.}
\email{libor.veis@jh-inst.cas.cz}


%%%%%%%%%%%%%%%%%%%%%%%%%%%%%%%%%%%%%%%%%%%%%%%%%%%%%%%%%%%%%%%%%%%%%
%% The document title should be given as usual. Some journals require
%% a running title from the author: this should be supplied as an
%% optional argument to \title.
%%%%%%%%%%%%%%%%%%%%%%%%%%%%%%%%%%%%%%%%%%%%%%%%%%%%%%%%%%%%%%%%%%%%%
\title[An \textsf{achemso} demo]
  {Quantum Chemical Density Matrix Renormalization Group Method Boosted by Machine Learning}

%%%%%%%%%%%%%%%%%%%%%%%%%%%%%%%%%%%%%%%%%%%%%%%%%%%%%%%%%%%%%%%%%%%%%
%% Some journals require a list of abbreviations or keywords to be
%% supplied. These should be set up here, and will be printed after
%% the title and author information, if needed.
%%%%%%%%%%%%%%%%%%%%%%%%%%%%%%%%%%%%%%%%%%%%%%%%%%%%%%%%%%%%%%%%%%%%%
\abbreviations{IR,NMR,UV}
\keywords{American Chemical Society, \LaTeX}

\begin{document}

\section{Computational and ML model details}

Input orbitals for DMRG calculations were computed at the DFT level using the B3LYP exchange-correlation functional \cite{Parr88_785,Becke88_3098} and the cc-PVDZ basis set \cite{Dunning1989}. To improve the performance of DMRG and facilitate active space selection the split-localization procedure (separate localization
of occupied and virtual orbitals) by means of the   Pipek-Mezey method \cite{Pipek1989} was used. Complete $\pi$-active spaces were selected afterward, leading to the following active space sizes -- (22e, 22o), (26e, 26o), (30e, 30o) for molecules with 5, 6, and 7 benzene rings (5C, 6C, and 7C) respectively. The ordering of the active orbitals mapped onto the 1D lattice of DMRG sites was obtained with the Fiedler method \cite{Barcza2011} applied on the matrix of exchange integrals \cite{Olivares-Amaya-Hu-2015}. All DMRG calculations were initialized with the CI-DEAS procedure \cite{Legeza-Solyom-2003}.

DMRG calculations with bond dimensions 64, 128, and 256 for 5C and 6C molecules, and with bond dimensions 128, 256, and 512 for 7C molecules were used as training points. This ensured the input data with the truncation error in the 1$\times$10$^{-4}$ -- 5$\times$10$^{-6}$ range. The reference targets were obtained with bond dimension 3000 for 5C and 6C molecules, and with bond dimension 4000 for 7C molecules. The reference accurate calculations ensured the truncation error ranged from 10$^{-7}$ to lower orders.

Test molecules were subject to the same active space selection procedure, that resulted in the following active space configurations: \textbf{I} -- (22e, 22o), \textbf{II} -- (32e, 32o), \textbf{III} -- (40e, 40o), \textbf{IV} -- (44e, 44o), \textbf{V} -- (36e, 33o).

Message passing graph neural network (MPGNN) was chosen as a machine learning model. 
%In case of MPGNN, the node representation in each layer $k$ is typically expressed as 
%\begin{equation}
% N^{k}_{i} = g \left( N^{k-1}_{i}, \underset{j \in \text{conn}} {\bigoplus} f \left( N^{k-1}_{i}, N^{k-1}_{j}, E_{ij} \right) \right),
%\end{equation}
%\noindent
%where $N^{k}_{i}$ denote $i$th node features in $k$th layer, $E_{ij}$ represent edge features and $f$ and $g$ are general differentiable functions (e.g. neural networks).
Within the MPGNN framework for each node an embedding is built based on its connections. To briefly introduce the architecture of the MPGNN employed in this work, consider node 1 with node features ${N^{k-1}_1}$ from ($k-1$)th massage passing layer, and connected to nodes 2 and 3 with node features ${N^{k-1}_2}$, ${N^{k-1}_3}$ respectively, and edge features ${E_{12}}$, ${E_{13}}$. Initially, messages from the connected neighbors are generated by concatenating their node and edge features and processing them using a differentiable function $f$ (e.g. fully connected neural network)

\begin{eqnarray}
  M^k_{12} & = & f(N_1^{k-1}, N_2^{k-1}, E_{12}), \\
  M^k_{13} & = & f(N_1^{k-1}, N_3^{k-1}, E_{13}).
\end{eqnarray}

\noindent
Next, the messages from the connected neighbors are aggregated using an operation $\bigoplus$ (e.g., summation or mean) as $\bigoplus \left(M^k_{12}, M^k_{13}\right)$ and concatenated with the node features from the ($k-1$)th massage passing layer, ${N^{k-1}_1}$.
This combined vector is then passed through another set of fully connected neural network layers (referred to as the message update), function $g$, resulting in updated node features ${N^{k}_1}$ for the $k$th massage passing layer. 
By applying multiple message passing layers, feature representations for all nodes are obtained, capturing their specific interconnections. Finally, a feature representation of the entire graph can be constructed by applying an aggregation function to the final feature vectors of all graph nodes.

The simplest model (\textbf{model1}), whose results are presented in the main text, assumed one message passing layer with $f$ and $g$ being identity functions. The second model (\textbf{model2}), whose results are presented below, featured three message passing layers.
In this model, the function $f$ and $g$ were single-layer fully connected neural networks with 8 neurons each, using ReLU activation ($f(z) = max \{ 0,z \}$) for each neuron.
Both models featured mean aggregation function. Resulted graph representation was processed through tree-layer fully-connected neural network, with 20 neurons in each layer and leaky ReLU ($f(z) = max \{ 0,z \} + 0.2 \cdot min \{ 0,z \}$) activation function on each neuron. To avoid overfitting dropout regularization\cite{Hinton-Srivastava-at-al-2012, Srivastava-Hinton-at-al-2014} procedure was used with dropout rate 0.1. Each train procedure run over 1500 epochs.

One-site entropy was used as a node feature, while mutual information served as an edge feature. Additionally, orbital occupation information, encoded as a three-element one-hot vector (\textit{occup}), was incorporated into the edge features. If both nodes were associated with occupied orbitals, then $occup[0]=1$. If both were associated with virtual orbitals, $occup[2]=1$. Otherwise, $occup[1]=1$. In other words

\begin{equation} \label{1p_entrop}
    occup = 
    \begin{cases}
    	[1 ~ 0 ~ 0] & \text{if both orbitals are occupied,}\\
    	[0 ~ 1 ~ 0] & \text{if one orbital is occupied, and another is virtual,}\\
    	[0 ~ 0 ~ 1] & \text{if both orbotal are virtual.}
    \end{cases}
\end{equation}

\noindent
Alternatively, occupancy information can be used as a node feature, represented as a two-element one-hot vector (occcup[0]=1 if the orbital is occupied, and occcup[1]=1 if the orbital is virtual) at each node. However, in this case during message formation the two-element one-hot vectors from connected nodes are concatenated, resulting in four input learning parameters in total, which is one more in comparison to the case, when occupation information is encoded as edge feature.

TensorFlow machine learning platform\cite{tensorflow} and PyTorch Geometric library\cite{pytorch_geom} were used to built the models.

\section{Additional results}

\textbf{Model2} (Figure \ref{fig:test_mols_en_diff}--\ref{fig:S_perip_s1_t1_gap}) exhibits trends similar to \textbf{model1} discussed in the main text. At bond dimensions ranging from 750 to 1500, the difference between ML corrected energies and $E_{hb}$ energies falls below 1 mHa. The ML correction achieves an accuracy of 1 mHa in the worst case at truncation error of 5$\times$10$^{-5}$ (system \textbf{II}). However, for the other two examples, this accuracy is achieved already at truncation errors around 1$\times$10$^{-4}$ (Figure \ref{fig:test_mols_en_diff},(e)).

$\Delta$-ML DMRG procedure accurately predicts the S-T gap value for [3]triangulene at $M=1000$, Figure \ref{fig:S_triangulene_st_gap}. For peripentacene (Figure \ref{fig:S_perip_s1_t1_gap}), the S-T gap is correctly  predicted at $M=500$ with a truncation error of 1$\times$10$^{-4}$. Across bond dimensions from 500 to 3000, $\Delta$-ML DMRG approach provides stable predictions in the range of 4.8--5.1$\times$10$^{-3}$ Ha.

Final energies and truncation errors of all DMRG calculations performed on systems in training as well as test sets can be found in Ref. \cite{github}.

\newpage

\begin{figure*}[!ht]
  \subfloat[\label{fig_I}]{%
    \includegraphics[width=6cm]{Fig_S1a.png}
  }
  \subfloat[\label{fig_II}]{%
    \includegraphics[width=6cm]{Fig_S1b.png}
  }
  \subfloat[\label{fig_III}]{%
    \includegraphics[width=6cm]{Fig_S1c.png}
  } \\
  \subfloat[\label{fig_V}]{%
    \includegraphics[width=6cm]{Fig_S1d.png}
  }
  \subfloat[\label{fig_TRE}]{%
    \includegraphics[width=6cm]{Fig_S1e.png}
  }
  \caption{(a–d) Differences between reference (high-bond-dimension, $E_{hb}$) DMRG energies and standard DMRG energies, as well as ML-corrected DMRG energies, calculated across different bond dimensions for the singlet states of molecules shown in Figure 2 of the main text. (e) Dependence of DMRG+ML energies on the truncation error of the parent low-bond-dimension DMRG calculations for all four molecular examples. \textbf{model2} predictions.}
  \label{fig:test_mols_en_diff}
\end{figure*}

\newpage

\begin{figure}[h]
\includegraphics[width=12cm]{Fig_S2.png}
\caption{Singlet-triplet (S-T) gap for [3]triangulene (\textbf{I}) computed at various bond dimensions. The reference S-T gap value of -2.375$\times$10$^{-2}$ Ha is obtained from a DMRG calculation with a bond dimension of 5000. DMRG$+$ML uses the predictions of \textbf{model2}.}
\label{fig:S_triangulene_st_gap}
\centering
\end{figure}

\newpage

\begin{figure}[h]
\includegraphics[width=12cm]{Fig_S3.png}
\caption{Singlet-triplet (S-T) gap for peripentacene (\textbf{IV}) computed at various bond dimensions. The reference S-T gap value of 4.78$\times$10$^{-3}$ Ha is taken from S\'{a}nchez-Grande et al\cite{Grande-Urgel-2020}. DMRG$+$ML uses the predictions of \textbf{model2}.}
\label{fig:S_perip_s1_t1_gap}
\centering
\end{figure}

\newpage

\begin{figure}[h]
\includegraphics[width=12cm]{Fig_S4.png}
\caption{Singlet-triplet (S-T) gap for [3]triangulene (\textbf{I}) computed at various bond dimensions. The reference S-T gap value of -2.375$\times$10$^{-2}$ Ha is obtained from a DMRG calculation with a bond dimension of 5000. Each point in DMRG+EXT scheme has been obtained by linear extrapolation of the results of the current point and 3 previous points, i.e. the prediction at point 1500 has been obtained by linear extrapolation of energies at bond dimensions 750, 1000, 1250, and 1500; the prediction at point 1750 has been obtained by linear extrapolation of energies at bond dimensions 750, 1000, 1250, and 1500; and so on. Singlet and triplet energies have been extrapolated separately. DMRG$+$ML uses the predictions of \textbf{model1}.}
\label{fig:S_triang_s1_t1_gap_ext}
\centering
\end{figure}

\newpage

\begin{figure}[h]
\includegraphics[width=12cm]{Fig_S5.png}
\caption{Singlet-triplet (S-T) gap for peripentacene (\textbf{IV}) computed at various bond dimensions. The reference S-T gap value of 4.78$\times$10$^{-3}$ Ha is taken from S\'{a}nchez-Grande et al\cite{Grande-Urgel-2020}. Each point in DMRG+EXT scheme has been obtained by linear extrapolation of the results of the current point and 3 previous points, i.e. the prediction at point 1500 has been obtained by linear extrapolation of energies at bond dimensions 750, 1000, 1250, and 1500; the prediction at point 1750 has been obtained by linear extrapolation of energies at bond dimensions 750, 1000, 1250, and 1500; and so on. Singlet and triplet energies have been extrapolated separately. DMRG$+$ML uses the predictions of \textbf{model1}.}
\label{fig:S_perip_s1_t1_gap_ext}
\centering
\end{figure}

\newpage

\section{Geometries}

Geometries of the test set molecules are provided in Tables \ref{tab:s_triangulene_xyz} - \ref{tab:s_V_xyz}. 

\begin{table}[!ht]
\begin{scriptsize}
\begin{center}
\begin{tabular}{c c c c}
C  & -4.4227  & -0.7180  & -0.0001 \\
H  & -5.4888  & -0.8911  &  0.0008 \\
C  & -3.9178  &  0.6309  & -0.0006 \\
H  & -4.6136  &  1.4569  & -0.0003 \\
C  & -2.4184  &  0.9156  & -0.0011 \\
C  & -1.9322  &  2.3672  & -0.0018 \\
H  & -2.6151  &  3.2039  & -0.0025 \\
C  & -0.4126  &  2.5527  & -0.0009 \\
C  &  0.1668  &  3.9646  & -0.0005 \\
H  & -0.5030  &  4.8118  & -0.0015 \\
C  &  1.5895  &  4.1891  &  0.0018 \\
H  &  1.9727  &  5.1989  &  0.0034 \\
C  &  2.5052  &  3.0773  &  0.0025 \\
H  &  3.5685  &  3.2669  &  0.0049 \\
C  &  2.0020  &  1.6365  &  0.0005 \\
C  &  0.5004  &  1.3190  &  0.0000 \\
C  & -0.0001  & -0.0001  & -0.0004 \\
C  &  0.8921  & -1.0930  & -0.0006 \\
C  &  2.4170  & -0.9189  & -0.0010 \\
C  &  3.3503  & -2.1265  & -0.0007 \\
H  &  4.4189  & -1.9699  & -0.0008 \\
C  &  2.8334  & -3.4709  &  0.0003 \\
H  &  3.5164  & -4.3076  &  0.0010 \\
C  &  1.4127  & -3.7082  &  0.0010 \\
H  &  1.0454  & -4.7238  &  0.0026 \\
C  &  0.4162  & -2.5522  & -0.0007 \\
C  & -1.0840  & -2.8570  & -0.0012 \\
H  & -1.4671  & -3.8668  & -0.0013 \\
C  & -2.0045  & -1.6338  & -0.0009 \\
C  & -1.3926  & -0.2262  & -0.0014 \\
C  & -3.5170  & -1.8380  &  0.0052 \\
H  & -3.9158  & -2.8416  &  0.0097 \\
C  &  3.0162  &  0.4898  & -0.0006 \\
H  &  4.0822  &  0.6629  & -0.0028

\end{tabular}
\caption{Geometry of the system \textbf{I} ([3]triangulene]) in XYZ format (\AA).}
\label{tab:s_triangulene_xyz}
\end{center}
\end{scriptsize}
\end{table}

\newpage

\begin{table}[!ht]
\begin{scriptsize}
\begin{center}
\begin{tabular}{c c c c}
C  &  0.0000  & -0.7061  & -0.0001 \\
C  &  0.0000  &  0.7061  & -0.0001 \\
C  &  1.2234  & -1.4132  & -0.0001 \\
C  &  1.2233  &  1.4131  &  0.0000 \\
C  & -1.2234  & -1.4132  &  0.0000 \\
C  & -1.2233  &  1.4132  &  0.0000 \\
C  &  2.4487  & -0.7068  & -0.0002 \\
C  &  2.4486  &  0.7068  & -0.0001 \\
C  & -2.4487  & -0.7068  &  0.0000 \\
C  & -2.4486  &  0.7069  & -0.0001 \\
C  &  1.2227  & -2.8249  &  0.0001 \\
C  &  1.2228  &  2.8249  &  0.0002 \\
C  & -1.2228  & -2.8249  &  0.0001 \\
C  & -1.2227  &  2.8249  &  0.0000 \\
C  &  3.6724  & -1.4131  & -0.0002 \\
C  &  3.6723  &  1.4130  & -0.0001 \\
C  & -3.6724  & -1.4131  &  0.0000 \\
C  & -3.6723  &  1.4131  & -0.0001 \\
C  &  0.0000  & -3.5128  &  0.0002 \\
C  &  0.0001  &  3.5128  &  0.0002 \\
C  &  2.4451  & -3.5102  &  0.0001 \\
C  &  2.4451  &  3.5102  &  0.0003 \\ 
C  & -2.4451  & -3.5102  &  0.0003 \\
C  & -2.4450  &  3.5102  &  0.0000 \\
C  &  3.6544  & -2.8137  & -0.0001 \\
C  &  3.6544  &  2.8136  &  0.0002 \\
C  & -3.6545  & -2.8136  &  0.0002 \\
C  & -3.6544  &  2.8137  & -0.0001 \\
C  &  4.8770  & -0.6978  & -0.0003 \\
C  &  4.8771  &  0.6978  &  0.0000 \\
C  & -4.8771  & -0.6977  & -0.0001 \\
C  & -4.8771  &  0.6978  & -0.0002 \\
H  &  0.0000  & -4.6028  &  0.0002 \\
H  &  0.0001  &  4.6029  &  0.0004 \\
H  &  2.4693  & -4.5981  &  0.0002 \\
H  &  2.4694  &  4.5981  &  0.0005 \\
H  & -2.4694  & -4.5981  &  0.0004 \\
H  & -2.4693  &  4.5981  &  0.0000 \\
H  &  4.5838  & -3.3794  &  0.0000 \\
H  &  4.5839  &  3.3793  &  0.0004 \\
H  & -4.5839  & -3.3794  &  0.0003 \\
H  & -4.5838  &  3.3794  & -0.0002 \\
H  &  5.8313  & -1.2208  & -0.0003 \\
H  &  5.8313  &  1.2207  &  0.0000 \\
H  & -5.8313  & -1.2206  & -0.0001 \\
H  & -5.8313  &  1.2208  & -0.0002
\end{tabular}
\caption{Geometry of the system \textbf{II} (ovalene) in XYZ format (\AA).}
\label{tab:s_ovalene_xyz}
\end{center}
\end{scriptsize}
\end{table}

\newpage

\begin{table}[!ht]
\begin{scriptsize}
\begin{center}
\begin{tabular}{c c c c}
    C  &  1.2470  &  0.7040  & -0.0009 \\
    C  &  1.2470  & -0.7041  & -0.0007 \\
    C  & -1.2470  &  0.7040  & -0.0010 \\
    C  & -1.2471  & -0.7042  & -0.0012 \\
    C  &  0.0000  &  1.3979  & -0.0010 \\
    C  &  0.0000  & -1.3980  & -0.0009 \\
    C  &  2.4797  &  1.4156  & -0.0008 \\
    C  &  2.4798  & -1.4156  &  0.0000 \\
    C  & -2.4797  &  1.4155  & -0.0004 \\
    C  & -2.4797  & -1.4157  & -0.0015 \\
    C  &  0.0001  &  2.8084  & -0.0013 \\
    C  &  0.0000  & -2.8085  & -0.0007 \\ 
    C  &  3.7271  &  0.7078  & -0.0003 \\
    C  &  3.7271  & -0.7078  &  0.0006 \\
    C  & -3.7270  &  0.7077  & -0.0001 \\
    C  & -3.7270  & -0.7079  & -0.0015 \\
    C  &  2.4065  &  2.8256  & -0.0010 \\
    C  &  2.4066  & -2.8257  &  0.0001 \\
    C  & -2.4064  &  2.8256  & -0.0007 \\
    C  & -2.4066  & -2.8257  & -0.0010 \\
    C  &  1.1976  &  3.5096  & -0.0014 \\
    C  & -1.1975  &  3.5095  & -0.0011 \\
    C  &  1.1976  & -3.5097  & -0.0002 \\
    C  & -1.1975  & -3.5097  & -0.0005 \\
    C  &  4.9896  &  1.3690  & -0.0007 \\
    C  &  4.9898  & -1.3690  &  0.0018 \\
    C  & -4.9896  &  1.3690  &  0.0018 \\
    C  & -4.9897  & -1.3690  & -0.0028 \\
    C  &  6.2236  &  0.6985  &  0.0005 \\
    C  &  6.2238  & -0.6984  &  0.0019 \\
    C  & -6.2237  &  0.6985  &  0.0019 \\
    C  & -6.2238  & -0.6984  & -0.0008 \\
    C  &  7.4495  &  1.3891  &  0.0000 \\
    C  &  7.4498  & -1.3889  &  0.0029 \\
    C  & -7.4496  &  1.3892  &  0.0047 \\
    C  & -7.4498  & -1.3888  & -0.0014 \\
    C  &  8.6595  &  0.6954  &  0.0004 \\
    C  &  8.6595  & -0.6950  &  0.0019 \\
    C  & -8.6595  &  0.6954  &  0.0043 \\
    C  & -8.6596  & -0.6949  &  0.0012 \\
    H  &  3.2969  &  3.4475  & -0.0009 \\
    H  &  3.2969  & -3.4475  &  0.0004 \\
    H  & -3.2968  &  3.4475  & -0.0007 \\
    H  & -3.2969  & -3.4477  & -0.0008 \\
    H  &  1.2130  &  4.5975  & -0.0015 \\
    H  & -1.2129  &  4.5975  & -0.0012 \\
    H  &  1.2131  & -4.5976  &  0.0000 \\
    H  & -1.2129  & -4.5976  & -0.0001 \\
    H  &  5.0376  &  2.4561  & -0.0018 \\
    H  &  5.0378  & -2.4562  &  0.0027 \\
    H  & -5.0375  &  2.4562  &  0.0037 \\
    H  & -5.0377  & -2.4561  & -0.0048 \\
    H  &  7.4699  &  2.4770  & -0.0012 \\
    H  &  7.4703  & -2.4768  &  0.0040 \\
    H  & -7.4700  &  2.4771  &  0.0071 \\
    H  & -7.4704  & -2.4767  & -0.0035 \\
    H  &  9.5987  &  1.2405  & -0.0002 \\ 
    H  &  9.5988  & -1.2399  &  0.0024 \\
    H  & -9.5987  &  1.2405  &  0.0063 \\
    H  & -9.5989  & -1.2398  &  0.0009
\end{tabular}
\caption{Geometry of the system \textbf{III} in XYZ format (\AA).}
\label{tab:s_III_xyz}
\end{center}
\end{scriptsize}
\end{table}

\newpage

\begin{table}[!ht]
\label{tab:s_peripentacene_xyz}
\begin{scriptsize}
\begin{center}
\begin{tabular}{c c c c}
C & 14.13369621 & 24.09738288 & 7.41419320 \\
C & 15.52860709 & 24.11671801 & 7.41418866 \\
C & 16.27758770 & 22.93689028 & 7.41418564 \\
C & 17.74444497 & 22.93682197 & 7.41418441 \\
C & 18.49325442 & 24.11677618 & 7.41418346 \\
C & 19.88806712 & 24.09763674 & 7.41418100 \\
C & 20.57223729 & 22.90243977 & 7.41418259 \\
C & 19.86834535 & 21.67999544 & 7.41418577 \\
C & 20.54741789 & 20.44587349 & 7.41419006 \\
C & 19.86832179 & 19.22959736 & 7.41419500 \\
C & 20.54839156 & 17.99915476 & 7.41420924 \\
C & 19.86812585 & 16.76892065 & 7.41421238 \\
C & 20.54707494 & 15.55233190 & 7.41419817 \\
C & 19.86777884 & 14.31850274 & 7.41419387 \\
C & 18.43606199 & 14.30213245 & 7.41419137 \\
C & 20.57149434 & 13.09598297 & 7.41419271 \\
C & 19.88719903 & 11.90094885 & 7.41418828 \\
C & 18.49228589 & 11.88199236 & 7.41418659 \\
C & 17.74374134 & 13.06205824 & 7.41419023 \\
C & 16.27683440 & 13.06230394 & 7.41418831 \\
C & 15.52769994 & 11.88255792 & 7.41418569 \\
C & 14.13277939 & 11.90212127 & 7.41418335 \\
C & 13.44907613 & 13.09744558 & 7.41418412 \\
C & 14.15343034 & 14.31959321 & 7.41418731 \\
C & 15.58516328 & 14.30264567 & 7.41418791 \\
C & 16.29582174 & 15.54366728 & 7.41419103 \\
C & 17.72594899 & 15.54346419 & 7.41419284 \\
C & 18.42404082 & 16.76403810 & 7.41419318 \\
C & 17.72016424 & 17.99945327 & 7.41419368 \\
C & 18.42423720 & 19.23472914 & 7.41419295 \\
C & 17.72628478 & 20.45532510 & 7.41418692 \\
C & 16.29617552 & 20.45553751 & 7.41418803 \\
C & 18.43657439 & 21.69663318 & 7.41418555 \\
C & 15.58570198 & 21.69660930 & 7.41418551 \\
C & 14.15398921 & 21.67992894 & 7.41418556 \\
C & 13.44979816 & 22.90219735 & 7.41419266 \\
C & 13.47500551 & 20.44609659 & 7.41418861 \\
C & 14.15433553 & 19.22994299 & 7.41419101 \\
C & 15.59828148 & 19.23486604 & 7.41419063 \\
C & 15.59809424 & 16.76441229 & 7.41419457 \\
C & 16.30229099 & 17.99958278 & 7.41419044 \\
C & 14.15411872 & 16.76953807 & 7.41418855 \\
C & 13.47400409 & 17.99979206 & 7.41417884 \\
C & 13.47461040 & 15.55350292 & 7.41418763 \\
H & 13.59028745 & 25.03198133 & 7.41419659 \\
H & 16.02125699 & 25.07598052 & 7.41418836 \\
H & 18.00014455 & 25.07580095 & 7.41418311 \\
H & 20.43145300 & 25.03222835 & 7.41417890 \\
H & 21.65369521 & 22.88888590 & 7.41418195 \\
H & 21.62972366 & 20.44627211 & 7.41419173 \\
H & 21.62938053 & 15.55201132 & 7.41420002 \\
H & 21.65294363 & 13.10947409 & 7.41419432 \\
H & 20.43032253 & 10.96620056 & 7.41418719 \\
H & 17.99917719 & 10.92296453 & 7.41418390 \\
H & 16.02022255 & 10.92323413 & 7.41418572 \\
H & 13.58913150 & 10.96767614 & 7.41418106 \\
H & 12.36763995 & 13.11178004 & 7.41418273 \\
H & 12.36836644 & 22.88799347 & 7.41419633 \\
H & 12.39272858 & 20.44587882 & 7.41418770 \\
H & 12.39183423 & 17.99987347 & 7.41417405 \\
H & 12.39233706 & 15.55384728 & 7.41418436 \\
H & 21.63056990 & 17.99921526 & 7.41421445
\end{tabular}
\caption{Geometry of the system \textbf{IV} (peripentacene) in XYZ format (\AA).}
\end{center}
\end{scriptsize}
\end{table}

\newpage

\begin{table}[!ht]
\begin{scriptsize}
\begin{center}
\begin{tabular}{c c c c}
    C  & -5.6025  & -0.0066  &  0.0009 \\
    H  & -6.6825  & -0.0079  &  0.0020 \\
    C  & -4.9125  &  1.1916  & -0.0006 \\
    H  & -5.4544  &  2.1258  & -0.0010 \\
    C  & -3.5092  &  1.1956  & -0.0009 \\
    C  & -2.8518  &  2.4343  & -0.0019 \\
    H  & -3.4258  &  3.3491  & -0.0024 \\
    C  & -1.4604  &  2.4870  & -0.0016 \\
    C  & -0.6970  &  3.6621  & -0.0015 \\
    H  & -1.1886  &  4.6237  & -0.0020 \\
    C  &  0.6929  &  3.5934  & -0.0001 \\
    C  &  1.4606  &  4.7782  &  0.0008 \\
    H  &  0.9820  &  5.7464  &  0.0011 \\
    C  &  2.8214  &  4.6725  &  0.0017 \\
    H  &  3.4204  &  5.5712  &  0.0028 \\
    N  &  3.4255  &  3.4908  &  0.0016 \\
    C  &  2.7423  &  2.3440  &  0.0008 \\
    N  &  1.3691  &  2.3902  & -0.0001 \\
    C  &  0.6577  &  1.2137  & -0.0008 \\
    C  &  1.3508  &  0.0016  & -0.0007 \\
    C  &  2.8214  &  0.0034  &  0.0001 \\
    N  &  3.4286  & -1.1818  &  0.0002 \\
    C  &  2.7481  & -2.3373  & -0.0002 \\
    N  &  1.3750  & -2.3870  & -0.0006 \\
    C  &  0.6607  & -1.2123  & -0.0009 \\
    C  & -0.7338  & -1.2048  & -0.0010 \\
    C  & -1.4500  & -0.0018  & -0.0007 \\
    N  & -2.8257  & -0.0034  &  0.0000 \\
    C  & -3.5064  & -1.2041  & -0.0001 \\
    C  & -2.8459  & -2.4412  & -0.0010 \\
    H  & -3.4178  & -3.3574  & -0.0012 \\
    C  & -1.4544  & -2.4908  & -0.0010 \\
    C  & -0.6879  & -3.6638  & -0.0006 \\
    H  & -1.1772  & -4.6267  & -0.0012 \\
    C  &  0.7018  & -3.5919  & -0.0002 \\
    C  &  1.4726  & -4.7746  &  0.0003 \\
    H  &  0.9964  & -5.7440  &  0.0001 \\
    C  &  2.8331  & -4.6655  &  0.0007 \\
    H  &  3.4343  & -5.5627  &  0.0008 \\
    N  &  3.4343  & -3.4823  &  0.0001 \\
    C  & -4.9097  & -1.2032  &  0.0068 \\
    H  & -5.4494  & -2.1387  &  0.0071 \\
    C  & -0.7368  &  1.2028  & -0.0011 \\
    N  &  3.4257  &  1.1902  &  0.0008
\end{tabular}
\caption{Geometry of the system \textbf{V} in XYZ format (\AA).}
\label{tab:s_V_xyz}
\end{center}
\end{scriptsize}
\end{table}

\bibliography{references}

\end{document}
